# Supplementary material for: Bio-Prospecting of Crude Leaf Extracts from Thirteen Plants of Brazilian Cerrado Biome on Human Glioma Cell Lines
Source: Molecules. 2023 Feb 1;28(3):1394. doi: 10.3390/molecules28031394 (PMC9921846; doi:10.3390/molecules28031394)
Supplement: Supplementary file 1 [file molecules-28-01394-s001.zip]

Archive with 1 entries (1 files):
- molecules-2073455-supplementary.pdf
